# Supplementary material for: Regulation of RAD51 at the Transcriptional and Functional Levels: What Prospects for Cancer Therapy?
Source: Cancers (Basel). 2021 Jun 11;13(12):2930. doi: 10.3390/cancers13122930 (PMC8230762; doi:10.3390/cancers13122930)
Supplement: Supplementary file 1 [file cancers-13-02930-s001.zip]

Archive with 1 entries (1 files):
- cancers-1233092-supplementary.xlsx
