# Supplementary material for: Regulation of RAD51 at the Transcriptional and Functional Levels: What Prospects for Cancer Therapy?
Source: Cancers (Basel). 2021 Jun 11;13(12):2930. doi: 10.3390/cancers13122930 (PMC8230762; doi:10.3390/cancers13122930)
Supplement: Supplementary file 1 [file cancers-13-02930-s001.zip › cancers-1233092-supplementary.xlsx]

## Sheet: Feuil1
Target	Drug	Effect of the drug	Combinatory drug	Effect of cominatory drug	Cancer type	Study Phase	Date	Source
RAD51	CYT-0851	RAD51 inhibitor			Relapsed/refractory B-cell malignancies and advanced solid tumors	Phase 1/2	2019-2021	https://clinicaltrials.gov/ct2/show/NCT03997968
CDK12	Dinaciclib	Inhibition of multiple CDKs, including CDK12	Veliparib	PARP inhibitor	Advanced Solid Tumors	Phase 1	2011-2021	https://www.clinicaltrials.gov/ct2/show/NCT01434316
BRD4	INCB054329	Inhibition of BET proteins, including BRD4			Solid Tumors and Hematologic Malignancy	Phase 1/2	2015-2018	https://clinicaltrials.gov/ct2/show/study/NCT02431260
BRD4	SYHA1801	BRD4 Inhibitor			Advanced Solid Tumors	Phase 1	2020-2023	https://www.clinicaltrials.gov/ct2/show/NCT04309968
BRD4	PLX51107	BRD4 Inhibitor	Azacitidine	Impairing DNA methylation and transcription	Acute Myeloid Leukemia	Phase 1	2019-2022	https://www.clinicaltrials.gov/ct2/show/NCT04022785
BRD4	BMS-986158	Inhibition of BET proteins, including BRD4			Pediatric Cancer	Phase 1	2019-2024	https://www.clinicaltrials.gov/ct2/show/NCT03936465
BRD4	AZD5153	BRD4 Inhibitor	Olaparib	PARP inhibitor	Solid Tumors and Lymphoma	Phase 1	2017-2021	https://www.clinicaltrials.gov/ct2/show/NCT03205176
BRD4	GSK525762	Inhibition of BET proteins, including BRD4			NUT Carcinoma and Other Cancers	Phase 1	2012-2019	https://www.clinicaltrials.gov/ct2/show/NCT01587703
PLK1	Volasertib	PLK inhibitor	Cytarabine	Antimetabolite	AML	Phase 3	2013-2021	https://www.clinicaltrials.gov/ct2/show/NCT01721876
PLK1	Volasertib	PLK inhibitor	Cytarabine	Antimetabolite	AML	Phase 2	2012-2021	https://www.clinicaltrials.gov/ct2/show/NCT00804856
PLK1	Volasertib	PLK inhibitor	Cytarabine or Idarubicin	Antimetabolite	AML	Phase 1	2016-2017	https://www.clinicaltrials.gov/ct2/show/NCT02905994
PLK1	Onvansertib	PLK1 inhibitor	Abiraterone or Prednisone	CYP17A1 inhibitor or anti-inflammatory	Metastatic Castration-Resistant Prostate Cancer	Phase 2	2018-2022	https://www.clinicaltrials.gov/ct2/show/NCT03414034
PLK1	TAK-960	PLK1 inhibitor			Advanced Nonhematological Malignancies	Phase 1	2010-2013	https://www.clinicaltrials.gov/ct2/show/NCT01179399
PLK1	CYC140	PLK1 inhibitor			Advanced Leukemias or Myelodysplastic Syndromes	Phase 1	2019-2021	https://www.clinicaltrials.gov/ct2/show/NCT03884829
PLK1	NMS-1286937	PLK1 inhibitor			Advanced or Metastatic Solid Tumors	Phase 1	2009-2011	https://www.clinicaltrials.gov/ct2/show/NCT01014429
CK2	CX-4945	CK2 inhibitor	Gemcitabine and Cisplatin	Antimetabolite and alkylating agent	Cholangiocarcinoma	Phase 1/2	2014-2021	https://clinicaltrials.gov/ct2/show/NCT02128282
CK2	CX-4945	CK2 inhibitor			SHH (Sonic Hedgehog) medulloblastoma	Phase 1/2	2019-2022	https://www.clinicaltrials.gov/ct2/show/NCT03904862
CK2	CX-4945	CK2 inhibitor			Multiple Myeloma	Phase 1	2010-2011	https://www.clinicaltrials.gov/ct2/show/NCT01199718
CK2	CX-4945	CK2 inhibitor			Solid tumor cancers, Castleman's Disease or Multiple Myeloma	Phase 1	2009-2011	https://www.clinicaltrials.gov/ct2/show/NCT00891280
CHK1	MK-8776	CHK1 inhibitor	Cytarabine	Antimetabolite	Relapsed Acute Myeloid Leukemia	Phase 2	2013-2014	https://www.clinicaltrials.gov/ct2/show/NCT01870596
CHK1	SRA737	CHK1 inhibitor			Advanced Solid Tumors or Non-Hodgkin's Lymphoma	Phase 1/2	2016-2019	https://www.clinicaltrials.gov/ct2/show/NCT02797964
CHK1	SRA737	CHK1 inhibitor	Gemcitabine	Antimetabolite	Advanced Solid Tumors	Phase 1/2	2016-2020	https://www.clinicaltrials.gov/ct2/show/NCT02797977
CHK1	LY2603618	CHK1 inhibitor	Cisplatin or Pemetrexed	Alkylating agent or DNA intercalent agent	Non Small Cell Lung Cancer	Phase 1/2	2011-2014	https://www.clinicaltrials.gov/ct2/show/NCT01139775
CHK1	Prexasertib	CHK1 Inhibitor			BRCA1/2 Mutant Ovarian, Breast and Prostate Cancer	Phase 2	2015-2022	https://www.clinicaltrials.gov/ct2/show/NCT02203513
CHK1	Prexasertib	CHK1 inhibitor			Ovarian Cancer	Phase 2	2018-2021	https://www.clinicaltrials.gov/ct2/show/NCT03414047
CHK1	Prexasertib	CHK1 inhibitor	Lurbinectedin, Cytarabine or Etoposide	DNA intercalent agent or topoisomerase II inhibitor	Acute Myeloid Leukemia	Phase 1	2019-2019	https://www.clinicaltrials.gov/ct2/show/NCT03735446
CHK1	Prexasertib	CHK1 inhibitor	Olaparib	PARP inhibitor	Solid Tumor	Phase 1	2017-2023	https://www.clinicaltrials.gov/ct2/show/NCT03057145
CHK1	Prexasertib	CHK1 inhibitor			Pediatric Cancer	Phase 1	2017-2021	https://www.clinicaltrials.gov/ct2/show/NCT02808650
CHK1	Prexasertib	CHK1 inhibitor			Advanced Cancer	Phase 1	2010-2016	https://www.clinicaltrials.gov/ct2/show/NCT01115790
